# Supplementary material for: The Potential Contribution of MyomiRs miR-133a-3p, -133b, and -206 Dysregulation in Cardiovascular Disease Risk
Source: Int J Mol Sci. 2024 Nov 27;25(23):12772. doi: 10.3390/ijms252312772 (PMC11641116; doi:10.3390/ijms252312772)
Supplement: Supplementary file 1 [file ijms-25-12772-s001.zip]

Archive with 2 entries (2 files):
- ijms-3330272-supplementary.pdf
- Table S1. Mienturnet target enrichment results as obtained from miRTarBase. The threshold for the minimum number of miRNA-target interactions was set up to 1..xlsx
